# Supplementary material for: Towards universal health coverage: The level and determinants of enrollment in the Community-Based Health Insurance (CBHI) scheme in Ethiopia: A systematic review and meta-analysis
Source: PLoS One. 2022 Aug 18;17(8):e0272959. doi: 10.1371/journal.pone.0272959 (PMC9387799; doi:10.1371/journal.pone.0272959)
Supplement: S4 File — (XLSX) [file pone.0272959.s004.xlsx]

## Sheet: Prevalence for all
Author name, year of publication	Year	Region	study area	study design	Methods of data collection	sampling techniques	Samplesize	included study paticipants	Response rate	CBHI	Percent	lci	uci	risk of biase
Geferso et al., 2022	2022	Oromia	Akaki	CS	face to face interview	srs	617	600	97	398	66.3	62.5	70.1	moderate
Meseret, et al., 2021	2021	Oromia	Gida Ayana district	CCS	face to face interview	SR	332	332	100	_	_	_	_	moderate
Glagn et al., 2021	2021	SNNPR	Segen	CS	face to face interview	SR	842	820	97.3	273	33.3	29.9	36.2	low
Elmi et al, 2021	2021	Somali	Awbarre district	CCS	face to face interview	srs	216	216	100					moderate
Tadesse, 2021	2021	AA	Bole Subcity	CS	face to face interview	SR	438	435	99.3	312	71.2	66.2	78.2	Moderate
Nageso et al., 2020	2020	Sidama	Boricha	CS	face to face interview	srs	646	632	97.8	81	12.8	7.8	17.8	low
Getasew et al., 2020	2020	Amhara	Achefer	CCS	Face to face interview	PPS	296	296	100	_	_	_	_	Moderate
Muluken et al., 2020	2020	Amhara	Tach-Armacho	CCS	face to face interview	SR	262	262	100	_	_	_	_	moderate
Bifato et al., 2020	2020	Sidama	Daye	CS	face to face interview	SR	770	762	98.9	154	20.2	15.2	25.2	low
Alebel et al., 2020	2020	Amhara	South Gondar	CS	face to face interview	srs	1035	1014	98	706	68.17	63.17	73.17	low
Mekuria et al., 2020	2020	Oromia	West Shoa	CS	face to face interview	srs	610	587	96.2	130	22.1	18.7	25.4	low
Tsega et al., 2019	2019	Amhara	West Gojjam	CS	Face to face interview	srs	690	690	97	400	58	54.3	61.7	low
Belay et al., 2019	2019	Oromia	Gida Ayana district	CS	face to face interview	SR	644	631	98	174	27.5	23.8	31.2	low
Workneh et al,2017	2017	Amhara	Tehuldere	CS	Face to face interview	srs	530	511	96.4	398	77.9	74.3	81.5	low
Shibeshi, 2017	2017	AA	Sebeta	CS	face to face interview	SR	634	630	99.3	272	43.2	39.3	47.1	moderate
							8562	8418	98.3

## Sheet: for Pooled Prevalence
Author name, year of publication	Year	study year	Region	study area	study design	Methods of data collection	sampling techniques	Samplesize	included study paticipants	Response rate	CBHI	Percent	lci	uci	risk of biase
Geferso et al., 2022	2022	2020	Oromia	Akaki	CS	face to face interview	srs	617	600	97	398	66.3	62.5	70.1	moderate
Glagn et al., 2021	2021	2020	SNNPR	Segen	CS	face to face interview	SR	842	820	97.3	273	33.3	29.9	36.2	low
Tadesse, 2021	2021	2020	AA	Bole Subcity	CS	face to face interview	SR	438	435	99.3	312	71.2	66.2	78.2	Moderate
Nageso et al., 2020	2020	2019	Sidama	Boricha	CS	face to face interview	srs	646	632	97.8	81	12.8	7.8	17.8	low
Bifato et al., 2020	2020	2019	Sidama	Daye	CS	face to face interview	SR	770	762	98.9	154	20.2	15.2	25.2	low
Alebel et al., 2020	2020	2020	Amhara	South Gondar	CS	face to face interview	srs	1035	1014	98	706	68.17	63.17	73.17	low
Mekuria et al., 2020	2020	2019	Oromia	West Shoa	CS	face to face interview	srs	610	587	96.2	130	22.1	18.7	25.4	low
Tsega et al., 2020	2020	2020	Amhara	West Gojjam	CS	Face to face interview	srs	690	690	97	400	58	54.3	61.7	low
Belay et al., 2019	2019	2019	Oromia	Gida Ayana district	CS	face to face interview	SR	644	631	98	174	27.5	23.8	31.2	low
Workneh et al,2017	2017	2019	Amhara	Tehuldere	CS	Face to face interview	srs	530	511	96.4	398	77.9	74.3	81.5	low
Shibeshi, 2017	2017	2019	AA	Sebeta	CS	face to face interview	SR	634	630	99.3	272	43.2	39.3	47.1	moderate
								7456	7312	98.3

## Sheet:  solidarity groups
Authorname, Year of publication	Samplesize	aor	lci	uci
Elmi et al, 2021	216	1.28	1.17	4.12
Alebel et al., 2020	1014	1.87	1.16	3.93
Tsega et al., 2019	690	2.77	2.05	6.92

## Sheet: old age
Authorname, Year of publication	Samplesize	age	aor	lci	uci
Bifato et al., 2020	770	≥ 60 years	2.87	1.23	6.74
Mekuria et al., 2020	610	≥ 60	1.93	1.22	3.04
Muluken et al, 2020	262	≥ 60	1.09	1.05	1.13
Belay et al., 2019	644	41-50	3.26	1.8	5.9
Workneh et al,2017	530	≥ 60 years	1.35	1.25	1.61

## Sheet: Income
Authorname, Year of publication	Samplesize	income	aor	lci	uci
Geferso et al., 2022	617	<30,000 ETB	2.474	1.514	4.043
Meseret, et al., 2021	332	middle	4.13	1.11	15.32
Tadesse, 2021	438	> 2000 Ethiopia birr	2	1.12	3.63
Belay et al., 2019	644	high	2.4	1.4	4.26

## Sheet: Perceived service quality
Authorname, Year of publication	Samplesize	aor	lci	uci
Meseret, et al., 2021	332	21.01	4.18	45.68
Nageso et al., 2020	646	3.3	1.86	5.84
Alebel et al., 2020	1035	4.69	1.78	7.7
Bifato et al., 2020	770	1.92	1.14	4
Tsega et al., 2019	690	3.69	1.77	7.69

## Sheet: affordability
Authorname, Year of publication	Samplesize		aor	lci	uci
Meseret, et al., 2021	332	affordability of premium payment	5.82	2.49	13.6
Elmi et al, 2021	216		2.71	1.08	6.8
Bifato et al., 2020	770		3.57	1.85	6.67
Belay et al., 2019	644		2	1.03	3.7
Workneh et al,2017	530		2.66	1.13	4.42

## Sheet: trust
Authorname, Year of publication	Samplesize		aor	lci	uci
Nageso et al., 2020	646	Having trust on the program	3.67	1.89	7.14
Getasew et al., 2020	296		4.79	2.4	9.55
Belay et al., 2019	644		2.32	1.31	5
Shibeshi, 2017	634		2.01	1.3	3.09

## Sheet: educational leve
Authorname, Year of publication	Samplesize	level	aor	lci	uci
Meseret, et al., 2021	332	College and above	5.82	2.49	13.6
Nageso et al., 2020	646	secondary school& above	2.749	1.142	6.618
Bifato et al., 2020	770	had no formal education	1.66	1.02	2.72
Belay et al., 2019	644	having formal education	5.8	3.38	10

## Sheet: knowledge on CBHI
Authorname, Year of publication	Samplesize	aor	lci	uci
Meseret, et al., 2021	332	21.59	7.56	61.68
Glagn et al., 2021	842	13.97	8.64	22.6
Elmi et al, 2021	216	9.41	1.16	76.19
Nageso et al., 2020	646	11.62	3.47	38.5
Bifato et al., 2020	770	3.53	1.21	10.27
Alebel et al., 2020	1035	4.78	1.75	15.7
Tsega et al., 2019	690	4.9	1.65	14.4
Belay et al., 2019	644	2.3	1.4	3.85
Workneh et al,2017	530	4.16	2.38	7.69
Shibeshi, 2017	634	6.75	1.76	25.64

[truncated: 2 more sheets: family size, chronic case]
